# Supplementary material for: Ecological effects of water and fertilizer addition on poplar-planting soil
Source: mSystems. 2025 Jun 18;10(7):e00501-25. doi: 10.1128/msystems.00501-25 (PMC12282158; doi:10.1128/msystems.00501-25)
Supplement: Supplemental data sets — Data S1 and S2. [file msystems.00501-25-s0001.xlsx]

## Sheet: Data S1
Data S1 Nutrient content
Sample	Organic carbon g kg -1			Average	Standard deviation	Available phosphorus mg kg-1			Average	Standard deviation	Available potassium mg kg-1			Average	Standard deviation	NH4+ mg kg-1			Average	Standard deviation	NO3- mg kg-1			Average	Standard deviation
CKS	6.87994	7.06347	7.0154	6.98627	0.0951656	120.485	120.675	120.564	120.574	0.0953157	175.51	172	171.545	173.018	2.16992	91.2979	113.422	98.6726	101.131	11.2649	45.8716	45.8716	45.8716	45.8716	1.05936e-07
HS	4.56292	4.43799	4.51545	4.50545	0.0630626	87.6922	89.8621	88.5456	88.6999	1.09314	159.259	160.748	160.545	160.184	0.807212	100.393	85.3982	86.8732	90.8882	8.26461	110.092	119.266	117.615	115.658	4.89031
NS	8.06045	8.06994	8.11545	8.08195	0.029399	270.575	277.01	275.565	274.383	3.37621	155.45	152.381	153.154	153.662	1.59639	115.634	122.271	102.448	113.451	10.0902	122.324	119.266	137.615	126.402	9.83043
FS	4.13993	4.12456	4.1545	4.13966	0.0149709	98.6957	96.3544	97.1654	97.4052	1.18892	162.264	163.81	162.54	162.871	0.824213	99.2429	96.5487	83.9233	93.2383	8.1787	440.367	440.367	440.367	440.367	1.58904e-05
CKRS	28.9855	30.2021	29.1545	29.4474	0.659078	112.059	110.359	111.546	111.321	0.871736	159.184	168.421	160.156	162.587	5.07575	182.484	182.743	157.67	174.299	14.4021	22.9358	18.3486	21.4067	20.897	2.33566
HRS	8.2922	8.76863	8.31564	8.45883	0.268556	73.341	73.764	73.1545	73.4198	0.312332	150.943	152.381	151.545	151.623	0.721955	140.954	137.021	125.221	134.399	8.18748	18.3486	27.5229	21.4067	22.4261	4.67134
NRS	13.0154	12.0765	13.5451	12.879	0.743742	127.292	134.137	130.546	130.658	3.42379	193.488	198.095	198.154	196.579	2.6769	249.105	221.091	231.593	233.93	14.1523	123.853	119.266	122.324	121.814	2.33567
FRS	9.68089	10.1765	9.8154	9.89092	0.256273	142.778	148.93	142.547	144.751	3.6204	320	312.195	311.356	314.517	4.76672	272.788	241.74	279.105	264.544	19.9999	59.633	73.3945	64.2201	65.7492	7.00701

## Sheet: Data S2
Data S2 Enzyme activity
Sample	Acid phosphatase (U g -1)				Average	Standard deviation	Peroxidase (U g-1)				Average	Standard deviation	Cellobiase (U g-1)				Average	Standard deviation	Urease (U g-1)				Average	Standard deviation	Leucine aminopeptidase (U g-1)				Average	Standard deviation
CKS	2240.73	2290.52	2240.73	2290.11	2265.52	28.6298	1.12587	2.2574	1.05044	1.4779	1.4779	0.552048	257.85	268.74	211.55	236.82	243.74	25.2201	612.617	636.635	604.573	596.643	612.617	17.2889	72.4401	50.262	55.8791	44.9352	55.8791	11.9106
HS	1593.41	1602.99	1543.61	1610.01	1587.5	30.0419	22.7381	22.7381	21.0974	24.3788	22.7381	1.33964	979.915	991.094	989.444	1003.92	991.094	9.86979	214.327	222.87	228.063	226.221	222.87	6.08773	163.364	153.079	153.296	143.443	153.295	8.13437
NS	2356.91	2340.32	2340.32	2390.11	2356.91	23.4731	21.8894	21.55	23.4924	22.3106	22.3106	0.847084	1161.15	1128.4	1189.66	1174.38	1163.4	26.0815	794.423	778.9	784.246	779.416	784.246	7.19903	436.327	480.71	435.654	462.622	453.828	21.8826
FS	2090.52	2035.37	2092.17	2072.69	2072.69	26.3956	1.57848	2.54028	1.40875	1.8425	1.84251	0.498244	357.163	363.356	367.909	340.225	357.163	12.1206	679.923	682.055	675.335	690.907	682.055	6.53344	278.194	269.761	270.892	264.721	270.892	5.55825
CKRS	28332.8	28249.2	28755.8	28660.7	28499.6	246.418	6.33091	6.61379	6.44406	5.93487	6.33091	0.288485	2207.08	2218.45	2217.54	2230.73	2218.45	9.67787	569.14	604.638	591.241	599.594	591.153	15.6813	1208.99	1214	1251.72	1161.26	1208.99	37.0992
HRS	23644.2	23544.5	23926.2	23063.2	23544.5	359.295	2.65344	2.45542	2.2574	2.45542	2.45542	0.161681	2026.28	2023.31	2020.31	2123.34	2048.31	50.0774	781.819	731.825	806.224	807.41	781.819	35.3549	1278.53	1252.15	1286.96	1290.96	1277.15	17.4527
NRS	32806	32374.7	32776.8	32266.5	32556	275.646	9.15973	10.6873	9.44261	7.34928	9.15973	1.37734	2483.88	2558.72	2485.79	2407.13	2483.88	61.8996	799.818	806.839	800.51	792.104	799.818	6.03538	831.637	863.957	869.013	911.456	869.016	32.7819
FRS	34374.3	34308	34349.5	34366.1	34349.5	29.4935	10.6119	8.82027	12.2714	10.7439	10.6119	1.41202	1561.2	1422.54	1809.5	1451.57	1561.2	175.969	654.361	642.868	638.157	636.086	642.868	8.17071	552.761	563.075	533.535	561.676	552.762	13.6075
